# Supplementary material for: A Lower HCC Incidence in Chronic HBV-Infected Patients Recovered from Acute-on-Chronic Liver Failure: A Prospective Cohort Study
Source: J Oncol. 2022 Oct 27;2022:5873002. doi: 10.1155/2022/5873002 (PMC9633202; doi:10.1155/2022/5873002)
Supplement: Supplementary Materials — Supplementary Figure 1. The dynamics of survival rates of the HBV-ACLF patients. Supplementary Figure 2. The effects of liver failure on HCC occurrence in patients with/without liver cirrhosis and family history of HCC. Supplementary Figure 3. The effects of liver failure on HCC occurrence in patients with/without alcohol consumption and the high/low level of HBV DNA. Supplementary Table 1. Basic demographic and clinical characteristics of the 769 HBV-ACLF patients. [file 5873002.f1.zip]

Archive with 4 entries (4 files):
- Supplementary Fig.1.pdf
- Supplementary Fig.2.pdf
- Supplementary Fig.3.pdf
- Supplementary Table 1.docx
